# Supplementary material for: WE3DS: An RGB-D Image Dataset for Semantic Segmentation in Agriculture
Source: Sensors (Basel). 2023 Mar 1;23(5):2713. doi: 10.3390/s23052713 (PMC10007111; doi:10.3390/s23052713)
Supplement: Supplementary file 1 [file sensors-23-02713-s001.zip]

Archive with 1 entries (1 files):
- sensors-2139557-supplementary.pdf
